# Supplementary material for: The translocation assembly module (TAM) catalyzes the assembly of bacterial outer membrane proteins in vitro
Source: Nat Commun. 2024 Aug 23;15:7246. doi: 10.1038/s41467-024-51628-8 (PMC11341756; doi:10.1038/s41467-024-51628-8)
Supplement: Supplementary file 4 — Source Data [file 41467_2024_51628_MOESM4_ESM.zip]

Archive with 2 entries (2 files):
- Source data2.pdf
- __MACOSX/._Source data2.pdf
